# Supplementary material for: Prevalence of fever and its associated risk factors among patients hospitalised with coronavirus disease 2019 (COVID-19) at the Eastern Regional Hospital, Koforidua, Ghana
Source: PLoS One. 2024 Feb 16;19(2):e0296134. doi: 10.1371/journal.pone.0296134 (PMC10871519; doi:10.1371/journal.pone.0296134)
Supplement: S1 File — ˚C, degree Celsius; Rows of data highlighted in gold colour have missing temperatures and were excluded in the final analysis. (XLSX) [file pone.0296134.s001.xlsx]

## Sheet: data collection
Folder number	Co-morbidity	Number of Days on Admission	Temperature at Presentation(*C)	Oxygen saturation (%)	Severity at presentation	Worst severity in the course of admission	Discharged outcome
045774	G6PD full defect	8	36.3	98	Mild	Mild	Alive
046052	Hypertension	14	35.8	98	Mild	Mild	Alive
046055	nil	14	36.7	98	Mild	Mild	Alive
046061	nil	14	36.6	99	Mild	Mild	Alive
377741	nil	15	36.1	99	Mild	Mild	Alive
047771	nil	10	36.3	98	Mild	Mild	Alive
046349	Hypertension	16	37.2	97	Mild	Mild	Alive
048413	Hypertension	21	36.1	98	Mild	Mild	Alive
048069	nil	19	36	99	Mild	Mild	Alive
048512	nil	19	37.1	98	Mild	Mild	Alive
048205	Alcoholic liver disease	8	36.1	93	Severe	Severe	Dead
049279	nil	15	36.4	100	Mild	Mild	Alive
237569	nil	15	36.5	98	Mild	Mild	Alive
031547	nil	15	36.5	99	Mild	Mild	Alive
049440	nil	13	36.5	99	Mild	Mild	Alive
049442	nil	13	37.4	100	Mild	Mild	Alive
049444	nil	13	36.6	98	Mild	Mild	Alive
049696	nil	11	36.6	99	Mild	Mild	Alive
049484	nil	13	36.2	100	Mild	Mild	Alive
049898	Alcoholic liver disease	24	35.9	97	Moderate	Moderate	Alive
050229	nil	9	36.2	99	Mild	Mild	Alive
050428	Hypertension	7	36.4	99	Mild	Mild	Alive
207752	Hypertension	7	36.8	99	Mild	Mild	Alive
444050	nil	5	36.7	99	Mild	Mild	Alive
051455	nil	5	36.7	99	Mild	Mild	Alive
051457	nil	5	37	99	Mild	Mild	Alive
051458	nil	5	36.3	99	Mild	Mild	Alive
050027	Diabetes, Hypertension	14	36.4	90	Severe	Severe	Alive
201961	Diabetes Mellitus	17	38.9	98	Moderate	Moderate	Alive
300104	Hypertension,CKD	16	36.6	88	Severe	Severe	Alive
023995	Anaemia in pregnancy	12	36.4	98	Mild	Mild	Alive
049478	nil	13	36.7	100	Mild	Mild	Alive
046490	nil	7	36.7	99	Mild	Mild	Alive
531122	nil	11	36.6	96	Moderate	Moderate	Alive
052195	Malaria	9	37.6	99	Mild	Mild	Alive
152135	Hypertension	5	36.6	95	Mild	Mild	Alive
052936	Hypertension,CCF	11	36.1	94	Moderate	Moderate	Alive
206244	Diabetes, Hypertension	3	37.1	96	Moderate	Moderate	Alive
054205	Hypertension	21	36.1	85	Severe	Severe	Alive
003436	Hypertension, Heart failure	22	36.2	47	Severe	Critical	Alive
054560	Sickle Cell Disease	11	36.8	96	Moderate	Severe	Alive
027191	Hypertension	10	37.6	99	Moderate	Severe	Alive
053523	Abdominal lymphoma with lung metastasis and pleural effusion	9	36.8	90	Severe	Critical	Dead
500402	Sickle Cell Disease	13	36.2	99	Mild	Mild	Alive
056440	Hypertension, Diabetes, Heart Failure	18	36.4	89	Severe	Severe	Alive
449030	Hypertension	12	38.4	92	Severe	Severe	Alive
024280	nil	9	36.4	99	Mild	Mild	Alive
058669	nil	5	36.5	100	Mild	Mild	Alive
058180	Lung fibrosis, Heart failure in pregnancy	11	36.6	69	Severe	Severe	Alive
059339	Hypertension, Diabetes, Heart Failure	10	36.1	76	Severe	Critical	Alive
004953	HIV	13	36.6	100	Moderate	Moderate	Alive
059310	Diabetes, Hypertension	10	37.2	85	Severe	Severe	Alive
404817	Hypertension, Diabetes, Heart Failure	8	36.2	87	Severe	Severe	Alive
060415	Hypertension	11	36.4	80	Severe	Severe	Alive
062317	HIV, TB	21	36.6	98	Moderate	Moderate	Alive
060944	Heart Failure	16	36.2	89	Severe	Severe	Alive
384632	nil	14	39	87	Critical	Critical	Dead
051439	Asthma, HF, HPT	5	38.5	79	Severe	Severe	Dead
020585	Asthma	13	38.1	100	Moderate	Moderate	Alive
068523	nil	7	36.2	99	Mild	Mild	Alive
070716	nil	5	36.4	99	Mild	Mild	Alive
063517	nil	16	37.9	99	Mild	Mild	Alive
071558	DM,HPT, IHD	2	38.3	85	Severe	Critical	Dead
102624	CKD, Blood ca.	14	37.3	99	Mild	Mild	Alive
403014	nil	13	36.6	95	Mild	Mild	Alive
073937	Hypertension, DM	2	36.1	100	Mild	Mild	Alive
074424	DM	11	38.4	96	Mild	Mild	Alive
075307	nil	3	36.7	80	Severe	Critical	Alive
076322	Hypertension, DM	8	38.4	77	Critical	Critical	Dead
373147	HPT, Stroke	4	37.2	91	Severe	Severe	Alive
078982	DM	1	36.8	93	Critical	Critical	Dead
078694	CKD	5	36.6	75	Critical	Critical	Dead
078655	nil	8	36.2	79	Severe	Severe	Alive
079393	HPT	3	38.4	98	Moderate	Moderate	Alive
344505	HPT, DM	4	36.3	100	Moderate	Moderate	Alive
072966	Sickle Cell Disease, pregnancy	12	38.4	95	Moderate	Moderate	Alive
079105	nil	7	36.3	97	Moderate	Moderate	Alive
652322	Hypertension	17	36.8	84	Severe	Critical	Alive
372107	nil	8	37.5	96	Moderate	Moderate	Alive
053403	Hypertension	7	36.6	88	Severe	Severe	Alive
080094	HPT, DM	11	36.7	56	Critical	Critical	Dead
079866	HPT, DM, Stroke	10	37.7	97	Moderate	Critical	Dead
074595	nil	2	36.8	98	Mild	Mild	Alive
084433	Sickle Cell Disease	4	37.7	80	Severe	Severe	Dead
015759	DM, HPT, Stroke	7	37.6	84	Severe	Severe	Alive
081279	DM	10	36.4	88	Severe	Severe	Alive
080518	DM, HPT	8	36.5	96	Moderate	Moderate	Alive
381039	HPT, Seizures	11	38.5	86	Severe	Severe	Dead
367195	HPT, HF	16	36.9	68	Critical	Critical	Alive
081118	Asthma, DM, HPT	6	36.9	89	Severe	Critical	Dead
276988	DM	14	36.7	86	Severe	Severe	Alive
081011	HPT	6	37.2	78	Severe	Critical	Dead
279269	HPT, DM	6	36.8	78	Severe	Critical	Dead
380060	G6PD full defect	15	38.9	90	Severe	Severe	Alive
283494	nil	11	36.4	84	Severe	Severe	Alive
475283	HPT, CKD	9	36.7	75	Severe	Severe	Alive
417096	HPT, Ischemic Heart Disease	6	36.3	93	Severe	Severe	Dead
314364	SCD	7	38.3	88	Severe	Severe	Alive
080983	HPT, DM	15	36.4	78	Severe	Severe	Dead
441162	HPT, DM	11	36.2	70	Severe	Severe	Dead
082198	HPT	10	37.2	89	Severe	Severe	Alive
083067	HPT, DM	7	36.6	90	Severe	Severe	Alive
083019	HPT	8	36.3	52	Severe	Severe	Alive
082940	nil	6	36.1	89	Severe	Critical	Dead
040232	UTI	3	36.7	98	Moderate	Moderate	Alive
454499	HPT, DM	9	36.4	98	Moderate	Moderate	Alive
083908	HPT, DM, Stroke	12	39.4	77	Severe	Severe	Alive
056191	HPT	6	37	88	Severe	Severe	Dead
083332	nil	5	36.8	78	Severe	Severe	Dead
080158	Complicated ovarian mass, post-op	1	36.4	97	Mild	Mild	Alive
077270	CCF, DVT, P.E	12	35.5	95	Moderate	Critical	Dead
189155	Pregnancy	2	36.8	99	Mild	Mild	Alive
320838	HPT, DM	11	38.2	98	Moderate	Critical	Dead
403263	nil	2	36.3	36	Severe	Critical	Dead
083123	nil	1	36.5	98	Mild	Mild	Alive
085195	HPT	2	37.4	76	Severe	Critical	Dead
061734	nil	6	36.7	99	Moderate	Moderate	Alive
371539	Hernia, PUD	9	36	95	Moderate	Moderate	Alive
085305	HPT, DM	7	37.9	93	Severe	Severe	Alive
085669	HPT	5	36.5	88	Severe	Severe	Alive
085815	HPT, Atrial Fibrilation	4	36.4	78	Severe	Critical	Dead
085795	HPT, DM	7	36.3	88	Severe	Severe	Alive
A98696	nil	8	37.3	98	Moderate	Moderate	Alive
294549	HPT	15	36.4	72	Severe	Severe	Alive
372279	HPT, Asthma, DVT	15	36.5	78	Severe	Severe	Alive
369659	HPT, Schizophrenia	5	36.2	99	Mild	Mild	Alive
086957	HPT, CCF	9	36.4	89	Severe	Severe	Alive
087225	HPT, DM, CCF	7	38.3	47	Severe	Critical	Dead
086361	Anaemia , AUB, Chronic polio	17	36.7	98	Moderate	Moderate	Alive
087953	HPT	13	37.1	83	Severe	Severe	Alive
088163	Asthma	5	36.3	46	Severe	Severe	Alive
084810	PROM, pregnancy	13	36.6	98	Mild	Mild	Alive
007473	HPT, DM	6	36.4	90	Severe	Severe	Alive
D05290	HPT	6	36.3	86	Severe	Severe	Alive
420491	nil	4	36.4	96	Moderate	Moderate	Alive
000703	CVA	7	37.7	89	Severe	Severe	Alive
006298	HPT, CKD	8	36.3	75	Severe	Critical	Dead
449021	HPT, DM	9	36.6	98	Moderate	Moderate	Alive
089584	HPT, DM	12	36.6	88	Severe	Severe	Alive
419361	HPT, CCF, Arrythmia	2	39.1	84	Critical	Critical	Dead
482986	HPT, DM, CCF	5	36	81	Severe	Severe	Dead
038581	nil	1	36.3	98	Mild	Mild	Alive
213868	HPT	5	37.5	97	Mild	Mild	Alive
D95208	Brain tumor	9	36.4	98	Moderate	Moderate	Alive
089723	Anaemia	15	37.2	88	Critical	Critical	Dead
160937	HPT, Stroke	8	36.8	77	Critical	Critical	Dead
091448	nil	1	36.4	98	Mild	Mild	Alive
020790	BPH with uropathy	7	36.7	84	Severe	Severe	Alive
091013	nil	14	36.7	89	Severe	Critical	Alive
075742	HPT, DM	7	36.8	66	Severe	Severe	Alive
091044	HPT, Cervical spondylosis	12	36.2	100	Mild	Severe	Alive
091559	RVI	11	37.1	94	Moderate	Severe	Dead
092207	HPT, DM, Asthma	4	37.3	89	Severe	Severe	Alive
210445	HPT, DM	6	38.7	88	Severe	Severe	Alive
450606	Asthma, CCF, HPT	12	38.2	82	Critical	Critical	Alive
090736	MDR-TB,	23	37.6	75	Severe	Critical	Alive
464762	HPT	16	36.4	88	Severe	Severe	Alive
314999	nil	12	39.1	98	Mild	Critical	Dead
121985	nil	1	37.4	87	Severe	Critical	Dead
014173	HPT	3	36.4	34	Severe	Critical	Dead
017541	CCF	8	40	88	Severe	Severe	Alive
092526	RVI, Anaemia	11	36.4	100	Moderate	Critical	Dead
088656	CLD	8	36.4	86	Severe	Severe	Alive
093218	Accidental poisoning	9	37.5	54	Severe	Critical	Dead
093579	Umblical hernia	15	36.1	97	Mild	Mild	Alive
029815	HPT, Heart failure	13	37	84	Severe	Severe	Alive
093744	DM	11	36.2	98	Moderate	Moderate	Alive
M30790	Pregnancy	10	38	98	Moderate	Moderate	Alive
091274	HPT	19	37.6	95	Moderate	Critical	Alive
094871	Malaria	5	39.2	80	Severe	Severe	Alive
074256	nil	11	39.9	94	Moderate	Moderate	Alive
214828	Brain tumor	12	37.4	95	Mild	Severe	Dead
026329	HPT, RVI	6	36.4	53	Severe	Severe	Alive
480451	HPT, CCF	2	37.8	66	Severe	Critical	Dead
012787	HPT, DM, CCF	8	35.9	68	Severe	Severe	Alive
152535	HPT, DM, CVA	14	38.2	94	Moderate	Moderate	Alive
094305	nil	9	39.9	98	Critical	Critical	Alive
095707	Asthma, HPT	5	38	86	Severe	Severe	Alive
095355	HPT, CVA,CCF	9	35.8	73	Severe	Severe	Alive
095253	RVI, CKD	10	38.6	98	Moderate	Critical	Dead
095147	nil	15	36.3	90	Severe	Severe	Alive
096130	Epilepsy	10	37.8	86	Severe	Severe	Alive
096461	nil	7	37.9	98	Moderate	Moderate	Alive
096426	HPT	9	38.2	87	Severe	Severe	Alive
096588	HPT, DM	9	36.4	88	Severe	Severe	Alive
096853	nil	8	36.8	92	Severe	Severe	Alive
019528	HPT, DM	1	38.3	96	Moderate	Moderate	Alive
097267	Leg cellulitis	7	38.8	86	Severe	Critical	Dead
097770	HPT, DM	3	38.1	55	Severe	Critical	Dead
445589	HPT, DM, HF	8	38.5	94	Moderate	Moderate	Alive
026154	HPT, DM	8	37.5	90	Severe	Severe	Alive
096454	HPT, CVA	15	37.6	98	Moderate	Moderate	Alive
098458	nil	7	37.3	91	Severe	Severe	Alive
098930	HPT, CCF, CKD	3	36.2	92	Severe	Severe	Dead
098657	nil	16	37.3	99	Moderate	Moderate	Alive
099659	HPT, DM	19	36.8	52	Critical	Critical	Alive
099474	Asthma	2	34.7	70	Critical	Critical	Dead
327479	nil	2	38.4	97	Mild	Mild	Alive
100092	nil	6	35.2	74	Severe	Severe	Dead
431986	SCD	6	36.9	96	Moderate	Moderate	Alive
100781	nil	2	38.4	79	Severe	Critical	Dead
067479	DM, CKD	3	36.9	93	Severe	Severe	Dead
411886	Pregnancy	1	37.8	98	Mild	Mild	Alive
101119	nil	4	36.7	97	Moderate	Moderate	Alive
033172	Asthma, HPT,CCF	8	36.4	82	Severe	Severe	Alive
101573	Asthma	7	39.6	91	Severe	Critical	Alive
M29405	Pregnancy	3	36.8	97	Mild	Mild	Alive
101668	HPT, DM	7	.	72	Severe	Severe	Alive
100926	HPT, CKD	7	38.2	89	Critical	Critical	Dead
101742	nil	3	35.2	98	Mild	Mild	Alive
380667	CCF	7	36.5	95	Moderate	Moderate	Alive
L02671	Asthma, pregnancy	8	36.7	87	Severe	Severe	Alive
237463	HPT	6	38.5	98	Moderate	Moderate	Alive
085015	nil	8	35.9	92	Severe	Severe	Alive
L02664	Pre-eclampsia, Pregnancy	12	38.6	84	Severe	Severe	Alive
102061	nil	16	35.4	86	Severe	Severe	Alive
264709	HF, A-fib, Rheumatic Valvular Disesase	17	36	91	Critical	Critical	Alive
103186	Hypertension	7	36.4	95	Moderate	Moderate	Alive
228259	HPT, HF	6	36	67	Severe	Severe	Alive
186636	HPT, DM, HF	3	38.1	91	Severe	Severe	Alive
365621	Hypertension	6	37.6	88	Severe	Severe	Alive
388760	nil	8	36.4	95	Moderate	Moderate	Alive
207007	nil	5	36.7	94	Moderate	Moderate	Alive
213023	nil	6	36.6	94	Moderate	Moderate	Alive
407182	nil	6	35.4	93	Severe	Severe	Alive
332026	nil	11	36.4	71	Severe	Severe	Alive
L02685	Postpartum Cardiomyopathy	3	37.6	76	Severe	Severe	Alive
103045	ESRD	9	35.5	96	Moderate	Severe	Alive
306230	nil	5	35.6	97	Moderate	Moderate	Alive
008015	nil	3	.	89	Severe	Severe	Alive
015231	BPH	3	36	85	Severe	Severe	Alive
530706	DM, HPT	6	35	92	Severe	Severe	Alive
266907	HPT	8	36	82	Severe	Severe	Alive
004146	HPT. CCF	6	36.6	95	Moderate	Moderate	Alive
363042	DM, HPT	1	37.2	65	Critical	Critical	Dead
218548	DM	3	35.4	56	Critical	Critical	Dead
104422	DM, HPT	5	36.4	82	Severe	Severe	Alive
403714	DM, HPT	4	36.8	72	Severe	Critical	Dead
312908	DM, HPT	5	36.4	90	Severe	Severe	Alive
104695	DM, HPT	3	36.2	89	Severe	Severe	Alive
104562	DM, HPT	8	36.8	84	Severe	Severe	Alive
104161	GESTATIONAL HPT	5	36.5	95	Moderate	Moderate	Alive
104577	nil	2	35.2	56	Severe	Severe	Dead
039239	HPT	5	36	96	Moderate	Severe	Alive
465824	DM, HPT	7	37.1	86	Severe	Severe	Dead
104880	HPT, DM	12	36.2	80	Severe	Severe	Alive
019827	CCF, Stroke, A-Fib	8	36.5	83	Severe	Severe	Dead
104905	HPT	18	36.4	80	Severe	Severe	Alive
035448	nil	4	36.4	92	Severe	Severe	Alive
412042	nil	2	36.2	99	Mild	Mild	Alive
004575	DM, HPT	9	36.2	96	Moderate	Moderate	Alive
105114	nil	11	36.1	92	Severe	Severe	Dead
104714	nil	6	36.4	91	Severe	Severe	Alive
105096	HPT, DM	9	36.7	89	Severe	Critical	Dead
104693	HPT	7	.	98	Moderate	Moderate	Alive
105048	nil	5	36.4	79	Severe	Severe	Dead
179670	nil	5	36.4	93	Severe	Severe	Alive
103000	HPT, CCF, A-fib,CKD	3	36.5	94	Moderate	Critical	Dead
105361	nil	6	36.2	89	Severe	Severe	Alive
105338	nil	7	39.3	96	Moderate	Moderate	Alive
296953	HPT, Stroke	16	37	83	Severe	Severe	Alive
074532	DM, HPT	7	36.4	91	Severe	Severe	Alive
105758	DM	8	36.1	97	Mild	Mild	Alive
105829	nil	4	36.4	98	Mild	Mild	Alive
104896	Gastric Perforation	5	38.2	86	Severe	Critical	Dead
101382	HPT, Pregnancy	4	36.4	96	Mild	Mild	Alive
464958	HPT	11	37.2	76	Severe	Severe	Alive
D88567	HPT	5	36.4	98	Moderate	Moderate	Alive
426612	DM, HPT	7	36.8	72	Severe	Severe	Alive
425396	Chorioamnionitis	11	35.2	98	Mild	Mild	Alive
106908	HPT	12	.	.	.	.	Alive
302459	nil	11	38.4	91	Severe	Severe	Alive
107018	nil	3	.	.	.	.	Dead
106316	RVI, Pregnancy	8	36.6	96	Moderate	Moderate	Alive
106903	nil	6	.	.	.	.	Alive
107169	nil	8	36.4	88	Severe	Severe	Alive
490201	HPT, DM, BPH	3	37.1	90	Severe	Severe	Dead
107736	nil	1	37.1	45	Critical	Critical	Dead
476954	Thyroid disease, Ectopic gestation	17	36.6	94	Mild	Severe	Alive
104193	BPH	7	36.8	91	Severe	Severe	Alive
107627	nil	3	35.9	95	Moderate	Moderate	Alive
108016	nil	4	36.8	73	Severe	Severe	Alive
108018	DM	4	37.4	73	Severe	Severe	Alive
108123	HPT	6	36	90	Severe	Severe	Alive
422779	HPT	2	36.2	72	Severe	Severe	Dead
108034	HPT	3	36.5	77	Severe	Severe	Dead
198288	Asthma, HPT	8	36.5	94	Moderate	Moderate	Alive
108120	Pregnancy	7	36.4	91	Severe	Severe	Alive
107820	nil	1	35.6	27	Critical	Critical	Dead
108495	HPT, DM, Asthma	5	36.6	71	Critical	Critical	Dead
100257	nil	5	36.2	86	Severe	Severe	Alive
108366	SCD, Pre-eclampsia, pregnancy	8	38.2	96	Mild	Mild	Alive
031022	DM, HPT	15	36.4	95	Mild	Moderate	Alive
182326	HPT	4	36	96	moderate	Severe	Alive
108061	nil	9	36	84	Severe	Severe	Alive
022878	HPT	2	36.4	52	Critical	Critical	Dead
109547	HPT, DM , BPH	6	36.3	85	Severe	Severe	Alive
329253	HPT	6	36.4	88	Severe	Severe	Alive
106967	Postpartum eclampsia	4	36.2	83	Severe	Severe	Alive
464782	DM, HPT	5	36.4	99	Mild	Severe	Alive
013907	HF, Ishemic heart, Thyroid disease	4	36.2	88	Severe	Severe	Alive
110067	nil	6	36.4	85	Severe	Severe	Alive
344880	HPT, Ischemic Heart Disease	8	36.1	84	Severe	Severe	Alive
109410	HPT, DM	11	36.3	63	Severe	Severe	Alive
109140	HPT, CCF	16	36.4	93	Severe	Severe	Alive
110158	HPT	12	36.4	79	Severe	Severe	Alive
166599	HPT, DM	8	35.2	62	Critical	Critical	Alive
