# Supplementary material for: Prevalence of fever and its associated risk factors among patients hospitalised with coronavirus disease 2019 (COVID-19) at the Eastern Regional Hospital, Koforidua, Ghana
Source: PLoS One. 2024 Feb 16;19(2):e0296134. doi: 10.1371/journal.pone.0296134 (PMC10871519; doi:10.1371/journal.pone.0296134)
Supplement: S3 File — (CSV) [file pone.0296134.s003.csv]

comorb	covidyear	hospstay	fever	temp	spo2	pres_sev	outcome	age_cats
atleast 1 comorbidity	last 8months of 2020	8	no fever	36.299999	98	mild	alive	20-39 years
atleast 1 comorbidity	last 8months of 2020	14	no fever	35.799999	98	mild	alive	40-59 years
no comorbidity	last 8months of 2020	14	no fever	36.700001	98	mild	alive	20-39 years
no comorbidity	last 8months of 2020	14	no fever	36.599998	99	mild	alive	20-39 years
no comorbidity	last 8months of 2020	15	no fever	36.099998	99	mild	alive	40-59 years
no comorbidity	last 8months of 2020	10	no fever	36.299999	98	mild	alive	20-39 years
atleast 1 comorbidity	last 8months of 2020	16	no fever	37.200001	97	mild	alive	20-39 years
atleast 1 comorbidity	last 8months of 2020	21	no fever	36.099998	98	mild	alive	40-59 years
no comorbidity	last 8months of 2020	19	no fever	36	99	mild	alive	20-39 years
no comorbidity	last 8months of 2020	19	no fever	37.099998	98	mild	alive	40-59 years
atleast 1 comorbidity	last 8months of 2020	8	no fever	36.099998	93	severe	dead	20-39 years
no comorbidity	last 8months of 2020	15	no fever	36.400002	100	mild	alive	min-19 years
no comorbidity	last 8months of 2020	15	no fever	36.5	98	mild	alive	20-39 years
no comorbidity	last 8months of 2020	15	no fever	36.5	99	mild	alive	min-19 years
no comorbidity	last 8months of 2020	13	no fever	36.5	99	mild	alive	20-39 years
no comorbidity	last 8months of 2020	13	no fever	37.400002	100	mild	alive	20-39 years
no comorbidity	last 8months of 2020	13	no fever	36.599998	98	mild	alive	20-39 years
no comorbidity	last 8months of 2020	11	no fever	36.599998	99	mild	alive	20-39 years
no comorbidity	last 8months of 2020	13	no fever	36.200001	100	mild	alive	20-39 years
atleast 1 comorbidity	last 8months of 2020	24	no fever	35.900002	97	moderate	alive	20-39 years
no comorbidity	last 8months of 2020	9	no fever	36.200001	99	mild	alive	20-39 years
atleast 1 comorbidity	last 8months of 2020	7	no fever	36.400002	99	mild	alive	40-59 years
atleast 1 comorbidity	last 8months of 2020	7	no fever	36.799999	99	mild	alive	20-39 years
no comorbidity	last 8months of 2020	5	no fever	36.700001	99	mild	alive	20-39 years
no comorbidity	last 8months of 2020	5	no fever	36.700001	99	mild	alive	20-39 years
no comorbidity	last 8months of 2020	5	no fever	37	99	mild	alive	20-39 years
no comorbidity	last 8months of 2020	5	no fever	36.299999	99	mild	alive	20-39 years
atleast 1 comorbidity	last 8months of 2020	14	no fever	36.400002	90	severe	alive	60+ years
atleast 1 comorbidity	last 8months of 2020	17	fever	38.900002	98	moderate	alive	40-59 years
atleast 1 comorbidity	last 8months of 2020	16	no fever	36.599998	88	severe	alive	60+ years
atleast 1 comorbidity	last 8months of 2020	12	no fever	36.400002	98	mild	alive	20-39 years
no comorbidity	last 8months of 2020	13	no fever	36.700001	100	mild	alive	20-39 years
no comorbidity	last 8months of 2020	7	no fever	36.700001	99	mild	alive	min-19 years
no comorbidity	last 8months of 2020	11	no fever	36.599998	96	moderate	alive	20-39 years
atleast 1 comorbidity	last 8months of 2020	9	fever	37.599998	99	mild	alive	20-39 years
atleast 1 comorbidity	last 8months of 2020	5	no fever	36.599998	95	mild	alive	40-59 years
atleast 1 comorbidity	last 8months of 2020	11	no fever	36.099998	94	moderate	alive	60+ years
atleast 1 comorbidity	last 8months of 2020	3	no fever	37.099998	96	moderate	alive	40-59 years
atleast 1 comorbidity	last 8months of 2020	21	no fever	36.099998	85	severe	alive	60+ years
atleast 1 comorbidity	last 8months of 2020	22	no fever	36.200001	47	severe	alive	60+ years
atleast 1 comorbidity	last 8months of 2020	11	no fever	36.799999	96	moderate	alive	20-39 years
atleast 1 comorbidity	last 8months of 2020	10	fever	37.599998	99	moderate	alive	40-59 years
atleast 1 comorbidity	last 8months of 2020	9	no fever	36.799999	90	severe	dead	40-59 years
atleast 1 comorbidity	last 8months of 2020	13	no fever	36.200001	99	mild	alive	20-39 years
atleast 1 comorbidity	last 8months of 2020	18	no fever	36.400002	89	severe	alive	60+ years
atleast 1 comorbidity	last 8months of 2020	12	fever	38.400002	92	severe	alive	20-39 years
no comorbidity	last 8months of 2020	9	no fever	36.400002	99	mild	alive	20-39 years
no comorbidity	last 8months of 2020	5	no fever	36.5	100	mild	alive	20-39 years
atleast 1 comorbidity	last 8months of 2020	11	no fever	36.599998	69	severe	alive	20-39 years
atleast 1 comorbidity	last 8months of 2020	10	no fever	36.099998	76	severe	alive	40-59 years
atleast 1 comorbidity	last 8months of 2020	13	no fever	36.599998	100	moderate	alive	60+ years
atleast 1 comorbidity	last 8months of 2020	10	no fever	37.200001	85	severe	alive	40-59 years
atleast 1 comorbidity	last 8months of 2020	8	no fever	36.200001	87	severe	alive	60+ years
atleast 1 comorbidity	last 8months of 2020	11	no fever	36.400002	80	severe	alive	40-59 years
atleast 1 comorbidity	last 8months of 2020	21	no fever	36.599998	98	moderate	alive	20-39 years
atleast 1 comorbidity	last 8months of 2020	16	no fever	36.200001	89	severe	alive	40-59 years
no comorbidity	last 8months of 2020	14	fever	39	87	critical	dead	20-39 years
atleast 1 comorbidity	last 8months of 2020	5	fever	38.5	79	severe	dead	40-59 years
atleast 1 comorbidity	last 8months of 2020	13	fever	38.099998	100	moderate	alive	min-19 years
no comorbidity	last 8months of 2020	7	no fever	36.200001	99	mild	alive	20-39 years
no comorbidity	last 8months of 2020	5	no fever	36.400002	99	mild	alive	20-39 years
no comorbidity	last 8months of 2020	16	fever	37.900002	99	mild	alive	20-39 years
atleast 1 comorbidity	last 8months of 2020	2	fever	38.299999	85	severe	dead	60+ years
atleast 1 comorbidity	last 8months of 2020	14	no fever	37.299999	99	mild	alive	40-59 years
no comorbidity	last 8months of 2020	13	no fever	36.599998	95	mild	alive	20-39 years
atleast 1 comorbidity	last 8months of 2020	2	no fever	36.099998	100	mild	alive	60+ years
atleast 1 comorbidity	last 8months of 2020	11	fever	38.400002	96	mild	alive	40-59 years
no comorbidity	last 8months of 2020	3	no fever	36.700001	80	severe	alive	60+ years
atleast 1 comorbidity	last 8months of 2020	8	fever	38.400002	77	critical	dead	60+ years
atleast 1 comorbidity	first 8months of 2021	4	no fever	37.200001	91	severe	alive	60+ years
atleast 1 comorbidity	first 8months of 2021	1	no fever	36.799999	93	critical	dead	40-59 years
atleast 1 comorbidity	first 8months of 2021	5	no fever	36.599998	75	critical	dead	20-39 years
no comorbidity	first 8months of 2021	8	no fever	36.200001	79	severe	alive	40-59 years
atleast 1 comorbidity	first 8months of 2021	3	fever	38.400002	98	moderate	alive	40-59 years
atleast 1 comorbidity	first 8months of 2021	4	no fever	36.299999	100	moderate	alive	60+ years
atleast 1 comorbidity	first 8months of 2021	12	fever	38.400002	95	moderate	alive	20-39 years
no comorbidity	first 8months of 2021	7	no fever	36.299999	97	moderate	alive	40-59 years
atleast 1 comorbidity	first 8months of 2021	17	no fever	36.799999	84	severe	alive	60+ years
no comorbidity	first 8months of 2021	8	fever	37.5	96	moderate	alive	20-39 years
atleast 1 comorbidity	first 8months of 2021	7	no fever	36.599998	88	severe	alive	60+ years
atleast 1 comorbidity	first 8months of 2021	11	no fever	36.700001	56	critical	dead	40-59 years
atleast 1 comorbidity	first 8months of 2021	10	fever	37.700001	97	moderate	dead	40-59 years
no comorbidity	first 8months of 2021	2	no fever	36.799999	98	mild	alive	20-39 years
atleast 1 comorbidity	first 8months of 2021	4	fever	37.700001	80	severe	dead	20-39 years
atleast 1 comorbidity	first 8months of 2021	7	fever	37.599998	84	severe	alive	60+ years
atleast 1 comorbidity	first 8months of 2021	10	no fever	36.400002	88	severe	alive	60+ years
atleast 1 comorbidity	first 8months of 2021	8	no fever	36.5	96	moderate	alive	60+ years
atleast 1 comorbidity	first 8months of 2021	11	fever	38.5	86	severe	dead	60+ years
atleast 1 comorbidity	first 8months of 2021	16	no fever	36.900002	68	critical	alive	60+ years
atleast 1 comorbidity	first 8months of 2021	6	no fever	36.900002	89	severe	dead	60+ years
atleast 1 comorbidity	first 8months of 2021	14	no fever	36.700001	86	severe	alive	60+ years
atleast 1 comorbidity	first 8months of 2021	6	no fever	37.200001	78	severe	dead	40-59 years
atleast 1 comorbidity	first 8months of 2021	6	no fever	36.799999	78	severe	dead	60+ years
atleast 1 comorbidity	first 8months of 2021	15	fever	38.900002	90	severe	alive	min-19 years
no comorbidity	first 8months of 2021	11	no fever	36.400002	84	severe	alive	40-59 years
atleast 1 comorbidity	first 8months of 2021	9	no fever	36.700001	75	severe	alive	60+ years
atleast 1 comorbidity	first 8months of 2021	6	no fever	36.299999	93	severe	dead	60+ years
atleast 1 comorbidity	first 8months of 2021	7	fever	38.299999	88	severe	alive	20-39 years
atleast 1 comorbidity	first 8months of 2021	15	no fever	36.400002	78	severe	dead	60+ years
atleast 1 comorbidity	first 8months of 2021	11	no fever	36.200001	70	severe	dead	60+ years
atleast 1 comorbidity	first 8months of 2021	10	no fever	37.200001	89	severe	alive	60+ years
atleast 1 comorbidity	first 8months of 2021	7	no fever	36.599998	90	severe	alive	40-59 years
atleast 1 comorbidity	first 8months of 2021	8	no fever	36.299999	52	severe	alive	40-59 years
no comorbidity	first 8months of 2021	6	no fever	36.099998	89	severe	dead	60+ years
atleast 1 comorbidity	first 8months of 2021	3	no fever	36.700001	98	moderate	alive	60+ years
atleast 1 comorbidity	first 8months of 2021	9	no fever	36.400002	98	moderate	alive	20-39 years
atleast 1 comorbidity	first 8months of 2021	12	fever	39.400002	77	severe	alive	40-59 years
atleast 1 comorbidity	first 8months of 2021	6	no fever	37	88	severe	dead	60+ years
no comorbidity	first 8months of 2021	5	no fever	36.799999	78	severe	dead	60+ years
atleast 1 comorbidity	first 8months of 2021	1	no fever	36.400002	97	mild	alive	20-39 years
atleast 1 comorbidity	first 8months of 2021	12	no fever	35.5	95	moderate	dead	40-59 years
no comorbidity	first 8months of 2021	2	no fever	36.799999	99	mild	alive	20-39 years
atleast 1 comorbidity	first 8months of 2021	11	fever	38.200001	98	moderate	dead	60+ years
no comorbidity	first 8months of 2021	2	no fever	36.299999	36	severe	dead	60+ years
no comorbidity	first 8months of 2021	1	no fever	36.5	98	mild	alive	20-39 years
atleast 1 comorbidity	first 8months of 2021	2	no fever	37.400002	76	severe	dead	60+ years
no comorbidity	first 8months of 2021	6	no fever	36.700001	99	moderate	alive	20-39 years
atleast 1 comorbidity	first 8months of 2021	9	no fever	36	95	moderate	alive	20-39 years
atleast 1 comorbidity	first 8months of 2021	7	fever	37.900002	93	severe	alive	60+ years
atleast 1 comorbidity	first 8months of 2021	5	no fever	36.5	88	severe	alive	40-59 years
atleast 1 comorbidity	first 8months of 2021	4	no fever	36.400002	78	severe	dead	60+ years
atleast 1 comorbidity	first 8months of 2021	7	no fever	36.299999	88	severe	alive	60+ years
no comorbidity	first 8months of 2021	8	no fever	37.299999	98	moderate	alive	20-39 years
atleast 1 comorbidity	first 8months of 2021	15	no fever	36.400002	72	severe	alive	60+ years
atleast 1 comorbidity	first 8months of 2021	15	no fever	36.5	78	severe	alive	60+ years
atleast 1 comorbidity	first 8months of 2021	5	no fever	36.200001	99	mild	alive	40-59 years
atleast 1 comorbidity	first 8months of 2021	9	no fever	36.400002	89	severe	alive	40-59 years
atleast 1 comorbidity	first 8months of 2021	7	fever	38.299999	47	severe	dead	40-59 years
atleast 1 comorbidity	first 8months of 2021	17	no fever	36.700001	98	moderate	alive	40-59 years
atleast 1 comorbidity	first 8months of 2021	13	no fever	37.099998	83	severe	alive	60+ years
atleast 1 comorbidity	first 8months of 2021	5	no fever	36.299999	46	severe	alive	60+ years
atleast 1 comorbidity	first 8months of 2021	13	no fever	36.599998	98	mild	alive	20-39 years
atleast 1 comorbidity	first 8months of 2021	6	no fever	36.400002	90	severe	alive	60+ years
atleast 1 comorbidity	first 8months of 2021	6	no fever	36.299999	86	severe	alive	60+ years
no comorbidity	first 8months of 2021	4	no fever	36.400002	96	moderate	alive	40-59 years
atleast 1 comorbidity	first 8months of 2021	7	fever	37.700001	89	severe	alive	60+ years
atleast 1 comorbidity	first 8months of 2021	8	no fever	36.299999	75	severe	dead	60+ years
atleast 1 comorbidity	first 8months of 2021	9	no fever	36.599998	98	moderate	alive	40-59 years
atleast 1 comorbidity	first 8months of 2021	12	no fever	36.599998	88	severe	alive	40-59 years
atleast 1 comorbidity	first 8months of 2021	2	fever	39.099998	84	critical	dead	60+ years
atleast 1 comorbidity	first 8months of 2021	5	no fever	36	81	severe	dead	60+ years
no comorbidity	first 8months of 2021	1	no fever	36.299999	98	mild	alive	40-59 years
atleast 1 comorbidity	first 8months of 2021	5	fever	37.5	97	mild	alive	40-59 years
atleast 1 comorbidity	first 8months of 2021	9	no fever	36.400002	98	moderate	alive	min-19 years
atleast 1 comorbidity	first 8months of 2021	15	no fever	37.200001	88	critical	dead	20-39 years
atleast 1 comorbidity	first 8months of 2021	8	no fever	36.799999	77	critical	dead	60+ years
atleast 1 comorbidity	first 8months of 2021	7	no fever	36.700001	84	severe	alive	60+ years
no comorbidity	first 8months of 2021	14	no fever	36.700001	89	severe	alive	40-59 years
atleast 1 comorbidity	first 8months of 2021	7	no fever	36.799999	66	severe	alive	60+ years
atleast 1 comorbidity	first 8months of 2021	12	no fever	36.200001	100	mild	alive	40-59 years
atleast 1 comorbidity	first 8months of 2021	11	no fever	37.099998	94	moderate	dead	60+ years
atleast 1 comorbidity	first 8months of 2021	4	no fever	37.299999	89	severe	alive	60+ years
atleast 1 comorbidity	first 8months of 2021	6	fever	38.700001	88	severe	alive	60+ years
atleast 1 comorbidity	first 8months of 2021	12	fever	38.200001	82	critical	alive	60+ years
atleast 1 comorbidity	first 8months of 2021	23	fever	37.599998	75	severe	alive	40-59 years
atleast 1 comorbidity	first 8months of 2021	16	no fever	36.400002	88	severe	alive	60+ years
no comorbidity	first 8months of 2021	12	fever	39.099998	98	mild	dead	60+ years
no comorbidity	first 8months of 2021	1	no fever	37.400002	87	severe	dead	40-59 years
atleast 1 comorbidity	first 8months of 2021	3	no fever	36.400002	34	severe	dead	40-59 years
atleast 1 comorbidity	first 8months of 2021	8	fever	40	88	severe	alive	40-59 years
atleast 1 comorbidity	first 8months of 2021	11	no fever	36.400002	100	moderate	dead	20-39 years
atleast 1 comorbidity	first 8months of 2021	8	no fever	36.400002	86	severe	alive	60+ years
atleast 1 comorbidity	first 8months of 2021	9	fever	37.5	54	severe	dead	20-39 years
atleast 1 comorbidity	first 8months of 2021	15	no fever	36.099998	97	mild	alive	min-19 years
atleast 1 comorbidity	first 8months of 2021	13	no fever	37	84	severe	alive	60+ years
atleast 1 comorbidity	first 8months of 2021	11	no fever	36.200001	98	moderate	alive	40-59 years
no comorbidity	first 8months of 2021	10	fever	38	98	moderate	alive	20-39 years
atleast 1 comorbidity	first 8months of 2021	19	fever	37.599998	95	moderate	alive	60+ years
atleast 1 comorbidity	first 8months of 2021	5	fever	39.200001	80	severe	alive	20-39 years
no comorbidity	first 8months of 2021	11	fever	39.900002	94	moderate	alive	60+ years
atleast 1 comorbidity	first 8months of 2021	12	no fever	37.400002	95	mild	dead	40-59 years
atleast 1 comorbidity	first 8months of 2021	6	no fever	36.400002	53	severe	alive	40-59 years
atleast 1 comorbidity	first 8months of 2021	2	fever	37.799999	66	severe	dead	60+ years
atleast 1 comorbidity	first 8months of 2021	8	no fever	35.900002	68	severe	alive	60+ years
atleast 1 comorbidity	first 8months of 2021	14	fever	38.200001	94	moderate	alive	60+ years
no comorbidity	first 8months of 2021	9	fever	39.900002	98	critical	alive	20-39 years
atleast 1 comorbidity	first 8months of 2021	5	fever	38	86	severe	alive	40-59 years
atleast 1 comorbidity	first 8months of 2021	9	no fever	35.799999	73	severe	alive	60+ years
atleast 1 comorbidity	first 8months of 2021	10	fever	38.599998	98	moderate	dead	40-59 years
no comorbidity	first 8months of 2021	15	no fever	36.299999	90	severe	alive	60+ years
atleast 1 comorbidity	first 8months of 2021	10	fever	37.799999	86	severe	alive	min-19 years
no comorbidity	first 8months of 2021	7	fever	37.900002	98	moderate	alive	min-19 years
atleast 1 comorbidity	first 8months of 2021	9	fever	38.200001	87	severe	alive	60+ years
atleast 1 comorbidity	first 8months of 2021	9	no fever	36.400002	88	severe	alive	60+ years
no comorbidity	first 8months of 2021	8	no fever	36.799999	92	severe	alive	60+ years
atleast 1 comorbidity	first 8months of 2021	1	fever	38.299999	96	moderate	alive	60+ years
atleast 1 comorbidity	first 8months of 2021	7	fever	38.799999	86	severe	dead	60+ years
atleast 1 comorbidity	first 8months of 2021	3	fever	38.099998	55	severe	dead	60+ years
atleast 1 comorbidity	first 8months of 2021	8	fever	38.5	94	moderate	alive	60+ years
atleast 1 comorbidity	first 8months of 2021	8	fever	37.5	90	severe	alive	40-59 years
atleast 1 comorbidity	first 8months of 2021	15	fever	37.599998	98	moderate	alive	60+ years
no comorbidity	first 8months of 2021	7	no fever	37.299999	91	severe	alive	20-39 years
atleast 1 comorbidity	first 8months of 2021	3	no fever	36.200001	92	severe	dead	60+ years
no comorbidity	first 8months of 2021	16	no fever	37.299999	99	moderate	alive	40-59 years
atleast 1 comorbidity	first 8months of 2021	19	no fever	36.799999	52	critical	alive	40-59 years
atleast 1 comorbidity	first 8months of 2021	2	no fever	34.700001	70	critical	dead	60+ years
no comorbidity	first 8months of 2021	2	fever	38.400002	97	mild	alive	20-39 years
no comorbidity	first 8months of 2021	6	no fever	35.200001	74	severe	dead	60+ years
atleast 1 comorbidity	first 8months of 2021	6	no fever	36.900002	96	moderate	alive	min-19 years
no comorbidity	first 8months of 2021	2	fever	38.400002	79	severe	dead	20-39 years
atleast 1 comorbidity	first 8months of 2021	3	no fever	36.900002	93	severe	dead	60+ years
no comorbidity	first 8months of 2021	1	fever	37.799999	98	mild	alive	20-39 years
no comorbidity	first 8months of 2021	4	no fever	36.700001	97	moderate	alive	40-59 years
atleast 1 comorbidity	first 8months of 2021	8	no fever	36.400002	82	severe	alive	60+ years
atleast 1 comorbidity	first 8months of 2021	7	fever	39.599998	91	severe	alive	40-59 years
no comorbidity	first 8months of 2021	3	no fever	36.799999	97	mild	alive	20-39 years
atleast 1 comorbidity	first 8months of 2021	7	fever	38.200001	89	critical	dead	40-59 years
no comorbidity	first 8months of 2021	3	no fever	35.200001	98	mild	alive	min-19 years
atleast 1 comorbidity	first 8months of 2021	7	no fever	36.5	95	moderate	alive	40-59 years
atleast 1 comorbidity	first 8months of 2021	8	no fever	36.700001	87	severe	alive	20-39 years
atleast 1 comorbidity	first 8months of 2021	6	fever	38.5	98	moderate	alive	20-39 years
no comorbidity	first 8months of 2021	8	no fever	35.900002	92	severe	alive	60+ years
atleast 1 comorbidity	first 8months of 2021	12	fever	38.599998	84	severe	alive	20-39 years
no comorbidity	first 8months of 2021	16	no fever	35.400002	86	severe	alive	40-59 years
atleast 1 comorbidity	first 8months of 2021	17	no fever	36	91	critical	alive	40-59 years
atleast 1 comorbidity	first 8months of 2021	7	no fever	36.400002	95	moderate	alive	60+ years
atleast 1 comorbidity	first 8months of 2021	6	no fever	36	67	severe	alive	60+ years
atleast 1 comorbidity	first 8months of 2021	3	fever	38.099998	91	severe	alive	60+ years
atleast 1 comorbidity	first 8months of 2021	6	fever	37.599998	88	severe	alive	40-59 years
no comorbidity	first 8months of 2021	8	no fever	36.400002	95	moderate	alive	60+ years
no comorbidity	first 8months of 2021	5	no fever	36.700001	94	moderate	alive	40-59 years
no comorbidity	first 8months of 2021	6	no fever	36.599998	94	moderate	alive	60+ years
no comorbidity	first 8months of 2021	6	no fever	35.400002	93	severe	alive	60+ years
no comorbidity	first 8months of 2021	11	no fever	36.400002	71	severe	alive	60+ years
atleast 1 comorbidity	first 8months of 2021	9	no fever	35.5	96	moderate	alive	40-59 years
no comorbidity	first 8months of 2021	5	no fever	35.599998	97	moderate	alive	60+ years
atleast 1 comorbidity	first 8months of 2021	3	no fever	36	85	severe	alive	60+ years
atleast 1 comorbidity	first 8months of 2021	6	no fever	35	92	severe	alive	60+ years
atleast 1 comorbidity	first 8months of 2021	8	no fever	36	82	severe	alive	60+ years
atleast 1 comorbidity	first 8months of 2021	6	no fever	36.599998	95	moderate	alive	60+ years
atleast 1 comorbidity	first 8months of 2021	1	no fever	37.200001	65	critical	dead	60+ years
atleast 1 comorbidity	first 8months of 2021	3	no fever	35.400002	56	critical	dead	40-59 years
atleast 1 comorbidity	first 8months of 2021	5	no fever	36.400002	82	severe	alive	40-59 years
atleast 1 comorbidity	first 8months of 2021	4	no fever	36.799999	72	severe	dead	40-59 years
atleast 1 comorbidity	first 8months of 2021	5	no fever	36.400002	90	severe	alive	60+ years
atleast 1 comorbidity	first 8months of 2021	3	no fever	36.200001	89	severe	alive	60+ years
atleast 1 comorbidity	first 8months of 2021	8	no fever	36.799999	84	severe	alive	60+ years
atleast 1 comorbidity	first 8months of 2021	5	no fever	36.5	95	moderate	alive	20-39 years
no comorbidity	first 8months of 2021	2	no fever	35.200001	56	severe	dead	20-39 years
atleast 1 comorbidity	first 8months of 2021	5	no fever	36	96	moderate	alive	60+ years
atleast 1 comorbidity	first 8months of 2021	7	no fever	37.099998	86	severe	dead	60+ years
atleast 1 comorbidity	first 8months of 2021	12	no fever	36.200001	80	severe	alive	60+ years
atleast 1 comorbidity	first 8months of 2021	8	no fever	36.5	83	severe	dead	60+ years
atleast 1 comorbidity	first 8months of 2021	18	no fever	36.400002	80	severe	alive	60+ years
no comorbidity	first 8months of 2021	4	no fever	36.400002	92	severe	alive	40-59 years
no comorbidity	first 8months of 2021	2	no fever	36.200001	99	mild	alive	60+ years
atleast 1 comorbidity	first 8months of 2021	9	no fever	36.200001	96	moderate	alive	60+ years
no comorbidity	first 8months of 2021	11	no fever	36.099998	92	severe	dead	40-59 years
no comorbidity	first 8months of 2021	6	no fever	36.400002	91	severe	alive	60+ years
atleast 1 comorbidity	first 8months of 2021	9	no fever	36.700001	89	severe	dead	60+ years
no comorbidity	first 8months of 2021	5	no fever	36.400002	79	severe	dead	60+ years
no comorbidity	first 8months of 2021	5	no fever	36.400002	93	severe	alive	60+ years
atleast 1 comorbidity	first 8months of 2021	3	no fever	36.5	94	moderate	dead	40-59 years
no comorbidity	first 8months of 2021	6	no fever	36.200001	89	severe	alive	20-39 years
no comorbidity	first 8months of 2021	7	fever	39.299999	96	moderate	alive	min-19 years
atleast 1 comorbidity	first 8months of 2021	16	no fever	37	83	severe	alive	60+ years
atleast 1 comorbidity	first 8months of 2021	7	no fever	36.400002	91	severe	alive	60+ years
atleast 1 comorbidity	first 8months of 2021	8	no fever	36.099998	97	mild	alive	20-39 years
no comorbidity	first 8months of 2021	4	no fever	36.400002	98	mild	alive	min-19 years
atleast 1 comorbidity	first 8months of 2021	5	fever	38.200001	86	severe	dead	60+ years
atleast 1 comorbidity	first 8months of 2021	4	no fever	36.400002	96	mild	alive	20-39 years
atleast 1 comorbidity	first 8months of 2021	11	no fever	37.200001	76	severe	alive	60+ years
atleast 1 comorbidity	first 8months of 2021	5	no fever	36.400002	98	moderate	alive	60+ years
atleast 1 comorbidity	first 8months of 2021	7	no fever	36.799999	72	severe	alive	60+ years
atleast 1 comorbidity	first 8months of 2021	11	no fever	35.200001	98	mild	alive	20-39 years
no comorbidity	first 8months of 2021	11	fever	38.400002	91	severe	alive	60+ years
atleast 1 comorbidity	first 8months of 2021	8	no fever	36.599998	96	moderate	alive	40-59 years
no comorbidity	first 8months of 2021	8	no fever	36.400002	88	severe	alive	60+ years
atleast 1 comorbidity	first 8months of 2021	3	no fever	37.099998	90	severe	dead	60+ years
no comorbidity	first 8months of 2021	1	no fever	37.099998	45	critical	dead	20-39 years
atleast 1 comorbidity	first 8months of 2021	17	no fever	36.599998	94	mild	alive	20-39 years
atleast 1 comorbidity	first 8months of 2021	7	no fever	36.799999	91	severe	alive	60+ years
no comorbidity	first 8months of 2021	3	no fever	35.900002	95	moderate	alive	60+ years
no comorbidity	first 8months of 2021	4	no fever	36.799999	73	severe	alive	60+ years
atleast 1 comorbidity	first 8months of 2021	4	no fever	37.400002	73	severe	alive	40-59 years
atleast 1 comorbidity	first 8months of 2021	6	no fever	36	90	severe	alive	60+ years
atleast 1 comorbidity	first 8months of 2021	2	no fever	36.200001	72	severe	dead	60+ years
atleast 1 comorbidity	first 8months of 2021	3	no fever	36.5	77	severe	dead	60+ years
atleast 1 comorbidity	first 8months of 2021	8	no fever	36.5	94	moderate	alive	60+ years
no comorbidity	first 8months of 2021	7	no fever	36.400002	91	severe	alive	20-39 years
no comorbidity	first 8months of 2021	1	no fever	35.599998	27	critical	dead	60+ years
atleast 1 comorbidity	first 8months of 2021	5	no fever	36.599998	71	critical	dead	60+ years
no comorbidity	first 8months of 2021	5	no fever	36.200001	86	severe	alive	60+ years
atleast 1 comorbidity	first 8months of 2021	8	fever	38.200001	96	mild	alive	20-39 years
atleast 1 comorbidity	first 8months of 2021	15	no fever	36.400002	95	mild	alive	60+ years
atleast 1 comorbidity	first 8months of 2021	4	no fever	36	96	moderate	alive	40-59 years
no comorbidity	first 8months of 2021	9	no fever	36	84	severe	alive	20-39 years
atleast 1 comorbidity	first 8months of 2021	2	no fever	36.400002	52	critical	dead	60+ years
atleast 1 comorbidity	first 8months of 2021	6	no fever	36.299999	85	severe	alive	60+ years
atleast 1 comorbidity	first 8months of 2021	6	no fever	36.400002	88	severe	alive	40-59 years
atleast 1 comorbidity	first 8months of 2021	4	no fever	36.200001	83	severe	alive	20-39 years
atleast 1 comorbidity	first 8months of 2021	5	no fever	36.400002	99	mild	alive	40-59 years
atleast 1 comorbidity	first 8months of 2021	4	no fever	36.200001	88	severe	alive	60+ years
no comorbidity	first 8months of 2021	6	no fever	36.400002	85	severe	alive	60+ years
atleast 1 comorbidity	first 8months of 2021	8	no fever	36.099998	84	severe	alive	60+ years
atleast 1 comorbidity	first 8months of 2021	11	no fever	36.299999	63	severe	alive	60+ years
atleast 1 comorbidity	first 8months of 2021	16	no fever	36.400002	93	severe	alive	60+ years
atleast 1 comorbidity	first 8months of 2021	12	no fever	36.400002	79	severe	alive	60+ years
atleast 1 comorbidity	first 8months of 2021	8	no fever	35.200001	62	critical	alive	60+ years
no comorbidity	first 8months of 2021	1	no fever	36.400002	98	mild	alive	min-19 years
atleast 1 comorbidity	first 8months of 2021	3	fever	37.599998	76	severe	alive	20-39 years
